# Supplementary material for: Malaria Incidence in Children in South-West Burkina Faso: Comparison of Active and Passive Case Detection Methods
Source: PLoS One. 2014 Jan 24;9(1):e86936. doi: 10.1371/journal.pone.0086936 (PMC3901722; doi:10.1371/journal.pone.0086936)
Supplement: File S1 — Monthly incidence rates of malaria by calendar month, September 2009 through to September 2010. Monthly incidence rates are presented for all eight case definitions of malaria. A breakdown is provided for children in the passive and active case detection cohorts as well as incidence rates for all children under follow-up. Rates are presented in both tabular and graphical format. In addition, the proportion of cases (from the full calendar year October 2009 to September 2010) falling in the four months of June to September 2010 is provided. (XLSX) [file pone.0086936.s001.xlsx]

## Sheet: Primary outcome
Primary outcome: Measured fever and P. falciparum parasite count≥5000/uL
Monthly incidence rate of malaria from September 2009 to September 2010 for all children
Month	Events	Person-years	Rate/1py	95% CI for rate
Sep	56	39.5441	1.4	1.1	1.8
Oct	77	64.6667	1.2	0.970621	1.5
Nov	120	64.6667	1.9	1.6	2.2
Dec	37	64.6667	0.572165	0.389145	0.882995
Jan	25	64.6667	0.386598	0.267545	0.581007
Feb	17	64.6667	0.262887	0.161909	0.456874
Mar	2	64.6667	0.0309278	0.0066941	0.305739
Apr	5	64.6667	0.0773196	0.0265425	0.319745
May	17	64.4021	0.263967	0.165553	0.447024
Jun	107	64.1225	1.7	1.4	2
Jul	159	62.2757	2.6	2.2	3		=	440
Aug	78	61.9966	1.3	1	1.6		/	796
Sep	96	57.3981	1.7	1.4	2.1
Total	796	802.406	0.99	0.91	1.09			0.594595
Monthly incidence rate of malaria from September 2009 to September 2010 for children in passive case detection cohort
Month	Events	Person-years	Rate/1py	95% CI for rate
Sep	19	18.4961	1.02725	0.657926	1.69091
Oct	35	30.4167	1.15068	0.854858	1.60194
Nov	52	30.4167	1.70959	1.30827	2.29318
Dec	21	30.4167	0.690411	0.379517	1.41949
Jan	12	30.4167	0.394521	0.229703	0.738392
Feb	4	30.4167	0.131507	0.051843	0.441723
Mar	2	30.4167	0.065753	0.014302	0.638562
Apr	1	30.4167	0.032877	0.010241	0.015408
May	8	30.4167	0.263014	0.136117	0.571446
Jun	51	30.3691	1.67934	1.27292	2.26511
Jul	62	30.3333	2.04396	1.63308	2.60313		=	174
Aug	27	30.3333	0.89011	0.596298	1.40524		/	328
Sep	34	28.6616	1.18626	0.844078	1.73444
Total	328	381.527	0.86	0.74	1.02			0.563107
Monthly incidence rate of malaria from September 2009 to September 2010 for children in active case detection cohort
Month	Events	Person-years	Rate/1py	95% CI for rate
Sep	37	21.0481	1.75788	1.30695	2.41286
Oct	42	34.25	1.22628	0.924017	1.66962
Nov	68	34.25	1.9854	1.63243	2.4514
Dec	16	34.25	0.467153	0.30012	0.776724
Jan	13	34.25	0.379562	0.229243	0.679324
Feb	13	34.25	0.379562	0.215037	0.734281
Mar	0	34.25	0	.	.
Apr	4	34.25	0.116788	0.032059	0.712762
May	9	33.9854	0.264819	0.135799	0.590534
Jun	56	33.7534	1.65909	1.26392	2.23063
Jul	97	31.9423	3.03672	2.49582	3.73868		=	266
Aug	51	31.6633	1.6107	1.27068	2.07169		/	468
Sep	62	28.7365	2.15753	1.69095	2.82545
Total	468	420.879	1.11	1	1.24			0.617169

## Sheet: Case definition 1
Case Definition 1: Measured fever and an RDT taken (regardless of result)
Monthly incidence rate of malaria from September 2009 to September 2010 for all children
Month	Events	Person-years	Rate/1py	95% CI for rate
Sep	100	39.5441	2.52882	2.02031	3.20635
Oct	152	64.6667	2.35052	2.01404	2.76444
Nov	120	64.6667	1.85567	1.57076	2.21277
Dec	86	64.6667	1.3299	1.0302	1.75736
Jan	70	64.6667	1.08247	0.86857	1.36317
Feb	57	64.6667	0.88144	0.66759	1.18727
Mar	38	64.6667	0.58763	0.4145	0.86352
Apr	42	64.6667	0.64948	0.48904	0.88127
May	71	64.4021	1.10245	0.88902	1.3833
Jun	171	64.1225	2.66677	2.31886	3.08303
Jul	202	62.2757	3.24364	2.87004	3.68308		=	612
Aug	119	61.9966	1.91946	1.58705	2.34665		/	1348
Sep	120	57.3981	2.09066	1.72096	2.57786
Total	1348	802.406	1.6799	1.5673	1.8047			0.490385
Monthly incidence rate of malaria from September 2009 to September 2010 for children in passive case detection cohort
Month	Events	Person-years	Rate/1py	95% CI for rate
Sep	29	18.4961	1.5679	1.11344	2.28255
Oct	65	30.4167	2.13699	1.71514	2.70991
Nov	56	30.4167	1.8411	1.43257	2.41586
Dec	46	30.4167	1.51233	1.01685	2.37921
Jan	35	30.4167	1.15068	0.86504	1.55266
Feb	19	30.4167	0.62466	0.4053	1.01039
Mar	16	30.4167	0.52603	0.28152	1.10157
Apr	20	30.4167	0.65753	0.44829	1.00807
May	35	30.4167	1.15068	0.85531	1.57841
Jun	74	30.3691	2.43669	1.99633	2.99683
Jul	81	30.3333	2.67033	2.2372	3.21761		=	238
Aug	41	30.3333	1.35165	0.93976	2.03902		/	559
Sep	42	28.6616	1.46538	1.03614	2.16757
Total	559	381.527	1.4652	1.3267	1.6256			0.449057
Monthly incidence rate of malaria from September 2009 to September 2010 for children in active case detection cohort
Month	Events	Person-years	Rate/1py	95% CI for rate
Sep	71	21.0481	3.37323	2.56531	4.51525
Oct	87	34.25	2.54015	2.05279	3.18647
Nov	64	34.25	1.86861	1.49831	2.37065
Dec	40	34.25	1.16788	0.85614	1.65547
Jan	35	34.25	1.0219	0.73091	1.46936
Feb	38	34.25	1.10949	0.78639	1.61401
Mar	22	34.25	0.64234	0.42874	1.01431
Apr	22	34.25	0.64234	0.42486	1.0144
May	36	33.9854	1.05928	0.77589	1.48764
Jun	97	33.7534	2.87378	2.37942	3.51293
Jul	121	31.9423	3.78808	3.24122	4.46322		=	374
Aug	78	31.6633	2.46342	1.9832	3.09371		/	789
Sep	78	28.7365	2.71431	2.19499	3.42906
Total	789	420.879	1.8746	1.718	2.0534			0.520891

## Sheet: Case definition 2
Case Definition 2: Either history of fever in the last 24 hours or measured fever and an RDT taken (regardless of result)
Monthly incidence rate of malaria from September 2009 to September 2010 for all children
Month	Events	Person-years	Rate/1py	95% CI for rate
Sep	210	39.5441	5.31052	4.57804	6.19906
Oct	336	64.6667	5.19588	4.64081	5.84708
Nov	215	64.6667	3.32474	2.91969	3.80832
Dec	176	64.6667	2.72165	2.27645	3.2872
Jan	147	64.6667	2.2732	1.91679	2.71688
Feb	138	64.6667	2.13402	1.79409	2.56325
Mar	81	64.6667	1.25258	1.00406	1.58495
Apr	62	64.6667	0.95876	0.76094	1.22584
May	135	64.4021	2.09621	1.78702	2.47462
Jun	304	64.1225	4.74092	4.26215	5.29162
Jul	263	62.2757	4.22316	3.76803	4.75159		=	929
Aug	175	61.9966	2.82274	2.45208	3.27152		/	2429
Sep	187	57.3981	3.25795	2.73617	3.92605
Total	2429	802.406	3.03	2.81	3.27			0.418657
Monthly incidence rate of malaria from September 2009 to September 2010 for children in passive case detection cohort
Month	Events	Person-years	Rate/1py	95% CI for rate
Sep	55	18.4961	2.97361	2.32729	3.86258
Oct	110	30.4167	3.61644	3.03588	4.36588
Nov	86	30.4167	2.8274	2.35349	3.4311
Dec	70	30.4167	2.30137	1.64725	3.34306
Jan	70	30.4167	2.30137	1.82586	2.93666
Feb	45	30.4167	1.47945	1.12451	1.98969
Mar	36	30.4167	1.18356	0.83979	1.71875
Apr	33	30.4167	1.08493	0.79094	1.53084
May	58	30.4167	1.90685	1.48076	2.47943
Jun	112	30.3691	3.68796	3.08493	4.44572
Jul	100	30.3333	3.2967	2.77852	3.94293		=	324
Aug	53	30.3333	1.74725	1.30239	2.42573		/	887
Sep	59	28.6616	2.05851	1.52205	2.88415
Total	887	381.527	2.32	2.1	2.58			0.389423
Monthly incidence rate of malaria from September 2009 to September 2010 for children in active case detection cohort
Month	Events	Person-years	Rate/1py	95% CI for rate
Sep	155	21.0481	7.36409	6.35445	8.58878
Oct	226	34.25	6.59854	5.83415	7.51157
Nov	129	34.25	3.76642	3.17654	4.51778
Dec	106	34.25	3.09489	2.52833	3.83301
Jan	77	34.25	2.24818	1.75363	2.93655
Feb	93	34.25	2.71533	2.22233	3.36692
Mar	45	34.25	1.31387	0.98674	1.79883
Apr	29	34.25	0.84672	0.60652	1.21958
May	77	33.9854	2.26568	1.85929	2.80035
Jun	192	33.7534	5.68831	5.0713	6.41246
Jul	163	31.9423	5.10294	4.45864	5.87608		=	605
Aug	122	31.6633	3.85304	3.3522	4.45257		/	1542
Sep	128	28.7365	4.45426	3.71175	5.43298
Total	1542	420.879	3.66	3.4	3.96			0.436193

## Sheet: Case definition 3
Case Definition 3: Either history of fever in the last 24 hours or measured fever and an RDT positive for P. falciparum
Monthly incidence rate of malaria from September 2009 to September 2010 for all children
Month	Events	Person-years	Rate/1py	95% CI for rate
Sep	133	39.5441	3.36333	2.82952	4.03096
Oct	216	64.6667	3.34021	2.9084	3.86176
Nov	144	64.6667	2.2268	1.94349	2.56534
Dec	102	64.6667	1.57732	1.29635	1.94306
Jan	55	64.6667	0.850515	0.674381	1.08837
Feb	38	64.6667	0.587629	0.423376	0.842818
Mar	10	64.6667	0.154639	0.08217	0.329087
Apr	13	64.6667	0.201031	0.112808	0.395905
May	32	64.4021	0.496878	0.344529	0.741214
Jun	199	64.1225	3.10343	2.70984	3.5753
Jul	207	62.2757	3.32393	2.93844	3.77727		=	691
Aug	140	61.9966	2.25819	1.93469	2.65794		/	1434
Sep	145	57.3981	2.52622	2.10085	3.07887
Total	1434	802.406	1.79	1.66	1.93			0.53113
Monthly incidence rate of malaria from September 2009 to September 2010 for children in passive case detection cohort
Month	Events	Person-years	Rate/1py	95% CI for rate
Sep	39	18.4961	2.10856	1.52333	3.00329
Oct	70	30.4167	2.30137	1.82221	2.96159
Nov	64	30.4167	2.10411	1.69696	2.64793
Dec	44	30.4167	1.44657	1.02951	2.11348
Jan	29	30.4167	0.953425	0.698804	1.33315
Feb	13	30.4167	0.427397	0.251084	0.796031
Mar	5	30.4167	0.164384	0.070565	0.473071
Apr	6	30.4167	0.19726	0.083279	0.599419
May	15	30.4167	0.493151	0.295081	0.876262
Jun	80	30.3691	2.63425	2.11582	3.33135
Jul	85	30.3333	2.8022	2.31749	3.43061		=	251
Aug	38	30.3333	1.25275	0.895875	1.83729		/	536
Sep	48	28.6616	1.67472	1.22579	2.37654
Total	536	381.527	1.4	1.25	1.59			0.50503
Monthly incidence rate of malaria from September 2009 to September 2010 for children in active case detection cohort
Month	Events	Person-years	Rate/1py	95% CI for rate
Sep	94	21.0481	4.46596	3.72779	5.40032
Oct	146	34.25	4.26277	3.66351	5.00292
Nov	80	34.25	2.33577	1.96064	2.80601
Dec	58	34.25	1.69343	1.34433	2.16951
Jan	26	34.25	0.759124	0.537384	1.11106
Feb	25	34.25	0.729927	0.489564	1.14306
Mar	5	34.25	0.145985	0.053385	0.561439
Apr	7	34.25	0.20438	0.089969	0.564934
May	17	33.9854	0.500214	0.29636	0.91155
Jun	119	33.7534	3.52557	2.98018	4.21053
Jul	122	31.9423	3.81938	3.26278	4.50077		=	440
Aug	102	31.6633	3.2214	2.75763	3.78762		/	898
Sep	97	28.7365	3.37549	2.75795	4.21221
Total	898	420.879	2.13	1.98	2.31			0.547264

## Sheet: Case definition 4
Case Definition 4: Either history of fever in the last 24 hours or measured fever and P. falciparum parasite count≥0/uL
Monthly incidence rate of malaria from September 2009 to September 2010 for all children
Month	Events	Person-years	Rate/1py	95% CI for rate
Sep	133	39.5441	3.36333	2.82343	4.03927
Oct	212	64.6667	3.27835	2.86859	3.77326
Nov	223	64.6667	3.44845	3.10182	3.85184
Dec	105	64.6667	1.62371	1.31921	2.02389
Jan	61	64.6667	0.943299	0.751737	1.20177
Feb	47	64.6667	0.726804	0.542138	1.00121
Mar	16	64.6667	0.247423	0.153788	0.42491
Apr	7	64.6667	0.108247	0.047257	0.304351
May	33	64.4021	0.512406	0.362213	0.7471
Jun	222	64.1225	3.46212	3.03643	3.96919
Jul	211	62.2757	3.38816	2.97767	3.87386		=	718
Aug	131	61.9966	2.11302	1.80843	2.48883		/	1555
Sep	154	57.3981	2.68302	2.27474	3.1982
Total	1555	802.406	1.94	1.8	2.09			0.504923
Monthly incidence rate of malaria from September 2009 to September 2010 for children in passive case detection cohort
Month	Events	Person-years	Rate/1py	95% CI for rate
Sep	35	18.4961	1.89229	1.36511	2.69384
Oct	75	30.4167	2.46575	1.98179	3.12936
Nov	103	30.4167	3.3863	2.89843	3.99874
Dec	49	30.4167	1.61096	1.14826	2.34844
Jan	33	30.4167	1.08493	0.807963	1.49279
Feb	16	30.4167	0.526027	0.317121	0.948313
Mar	10	30.4167	0.328767	0.175268	0.690387
Apr	2	30.4167	0.065753	0.014302	0.638555
May	13	30.4167	0.427397	0.257914	0.753832
Jun	87	30.3691	2.86475	2.27906	3.66426
Jul	79	30.3333	2.6044	2.12157	3.23806		=	258
Aug	41	30.3333	1.35165	0.970833	1.96432		/	594
Sep	51	28.6616	1.77939	1.34923	2.41634
Total	594	381.527	1.56	1.36	1.79			0.461538
Monthly incidence rate of malaria from September 2009 to September 2010 for children in active case detection cohort
Month	Events	Person-years	Rate/1py	95% CI for rate
Sep	98	21.0481	4.65601	3.90489	5.59981
Oct	137	34.25	4	3.42008	4.72506
Nov	120	34.25	3.50365	3.03054	4.08589
Dec	56	34.25	1.63504	1.26537	2.14841
Jan	28	34.25	0.817518	0.576486	1.20562
Feb	31	34.25	0.905109	0.634419	1.34515
Mar	6	34.25	0.175182	0.084337	0.431254
Apr	5	34.25	0.145985	0.050625	0.592048
May	20	33.9854	0.588488	0.369175	0.993844
Jun	135	33.7534	3.99959	3.43132	4.69686
Jul	132	31.9423	4.13245	3.54421	4.85072		=	460
Aug	90	31.6633	2.84241	2.41617	3.36533		/	961
Sep	103	28.7365	3.58429	3.0036	4.34135
Total	961	420.879	2.28	2.13	2.46			0.533024

## Sheet: Case definition 5
Case Definition 5: Either history of fever in the last 24 hours or measured fever and P. falciparum parasite count≥5000/uL
Monthly incidence rate of malaria from September 2009 to September 2010 for all children
Month	Events	Person-years	Rate/1py	95% CI for rate
Sep	102	39.5441	2.5794	2.17516	3.08575
Oct	157	64.6667	2.42783	2.0845	2.8528
Nov	166	64.6667	2.56701	2.25696	2.93883
Dec	79	64.6667	1.22165	0.965178	1.57265
Jan	42	64.6667	0.649485	0.488004	0.887443
Feb	24	64.6667	0.371134	0.25633	0.560209
Mar	5	64.6667	0.07732	0.026505	0.320196
Apr	5	64.6667	0.07732	0.026542	0.319745
May	25	64.4021	0.388186	0.258017	0.609748
Jun	175	64.1225	2.72915	2.33086	3.22318
Jul	189	62.2757	3.03489	2.63244	3.52145		=	601
Aug	106	61.9966	1.70977	1.44396	2.04332		/	1206
Sep	131	57.3981	2.28231	1.89368	2.78909
Total	1206	802.406	1.5	1.38	1.65			0.544384
Monthly incidence rate of malaria from September 2009 to September 2010 for children in passive case detection cohort
Month	Events	Person-years	Rate/1py	95% CI for rate
Sep	32	18.4961	1.7301	1.26857	2.41816
Oct	59	30.4167	1.93973	1.51337	2.54666
Nov	75	30.4167	2.46575	2.02568	3.05313
Dec	35	30.4167	1.15068	0.753402	1.86545
Jan	21	30.4167	0.690411	0.458943	1.09852
Feb	6	30.4167	0.19726	0.099346	0.463414
Mar	4	30.4167	0.131507	0.035549	0.813622
Apr	1	30.4167	0.032877	0.010241	0.015408
May	12	30.4167	0.394521	0.233024	0.715992
Jun	73	30.3691	2.40376	1.84722	3.20509
Jul	74	30.3333	2.43956	1.98087	3.04892		=	226
Aug	34	30.3333	1.12088	0.7914	1.66189		/	471
Sep	45	28.6616	1.57005	1.14171	2.24282
Total	471	381.527	1.23	1.06	1.46			0.514806
Monthly incidence rate of malaria from September 2009 to September 2010 for children in active case detection cohort
Month	Events	Person-years	Rate/1py	95% CI for rate
Sep	70	21.0481	3.3	2.8	4
Oct	98	34.25	2.9	2.4	3.5
Nov	91	34.25	2.7	2.2	3.2
Dec	44	34.25	1.3	0.986399	1.7
Jan	21	34.25	0.613139	0.410885	0.964529
Feb	18	34.25	0.525547	0.339314	0.859649
Mar	1	34.25	0.0291971	0.0094165	0.0136849
Apr	4	34.25	0.116788	0.0320594	0.712762
May	13	33.9854	0.382517	0.204577	0.797056
Jun	102	33.7534	3	2.5	3.7
Jul	115	31.9423	3.6	3	4.4		=	375
Aug	72	31.6633	2.3	1.9	2.7		/	735
Sep	86	28.7365	3	2.4	3.7
Total	735	420.879	1.75	1.59	1.93			0.56391

## Sheet: Case definition 6
Case Definition 6: Measured fever and P. falciparum parasite count≥0/uL
Monthly incidence rate of malaria from September 2009 to September 2010 for all children
Month	Events	Person-years	Rate/1py	95% CI for rate
Sep	71	39.5441	1.79546	1.39122	2.3526
Oct	96	64.6667	1.48454	1.23611	1.80384
Nov	148	64.6667	2.28866	1.99241	2.64829
Dec	55	64.6667	0.850515	0.624089	1.19585
Jan	38	64.6667	0.587629	0.435812	0.81152
Feb	26	64.6667	0.402062	0.267869	0.632495
Mar	8	64.6667	0.123711	0.064264	0.270491
Apr	7	64.6667	0.108247	0.047257	0.304351
May	21	64.4021	0.326076	0.21204	0.527382
Jun	129	64.1225	2.01177	1.69863	2.40143
Jul	176	62.2757	2.82614	2.45774	3.26878		=	502
Aug	92	61.9966	1.48395	1.21316	1.83862		/	972
Sep	105	57.3981	1.82933	1.49964	2.26489
Total	972	802.406	1.21	1.12	1.32			0.557159
Monthly incidence rate of malaria from September 2009 to September 2010 for children in passive case detection cohort
Month	Events	Person-years	Rate/1py	95% CI for rate
Sep	21	18.4961	1.13538	0.720076	1.89045
Oct	46	30.4167	1.51233	1.16879	2.01032
Nov	66	30.4167	2.16986	1.72446	2.7833
Dec	33	30.4167	1.08493	0.697355	1.80655
Jan	20	30.4167	0.657534	0.442506	1.01565
Feb	8	30.4167	0.263014	0.141166	0.551006
Mar	4	30.4167	0.131507	0.05012	0.456908
Apr	2	30.4167	0.065753	0.014302	0.638555
May	9	30.4167	0.29589	0.159292	0.608047
Jun	59	30.3691	1.94276	1.5351	2.4936
Jul	66	30.3333	2.17582	1.74832	2.74888		=	194
Aug	33	30.3333	1.08791	0.7351	1.7015		/	403
Sep	36	28.6616	1.25604	0.913919	1.79017
Total	403	381.527	1.06	0.93	1.22			0.507853
Monthly incidence rate of malaria from September 2009 to September 2010 for children in active case detection cohort
Month	Events	Person-years	Rate/1py	95% CI for rate
Sep	50	21.0481	2.37551	1.75621	3.27565
Oct	50	34.25	1.45985	1.12559	1.93415
Nov	82	34.25	2.39416	2.02289	2.86744
Dec	22	34.25	0.642336	0.439167	0.985788
Jan	18	34.25	0.525547	0.334037	0.879251
Feb	18	34.25	0.525547	0.313806	0.949733
Mar	4	34.25	0.116788	0.045657	0.396252
Apr	5	34.25	0.145985	0.050625	0.592048
May	12	33.9854	0.353093	0.19491	0.709933
Jun	70	33.7534	2.07386	1.63034	2.68416
Jul	110	31.9423	3.44371	2.90761	4.11317		=	308
Aug	59	31.6633	1.86336	1.48921	2.36333		/	569
Sep	69	28.7365	2.40112	1.91204	3.08657
Total	569	420.879	1.35	1.23	1.49			0.593449

## Sheet: Case definition 7
Case Definition 7: Measured fever and P. falciparum parasite count≥20000/uL
Monthly incidence rate of malaria from September 2009 to September 2010 for all children
Month	Events	Person-years	Rate/1py	95% CI for rate
Sep	35	39.5441	0.885087	0.651291	1.23749
Oct	52	64.6667	0.804124	0.635008	1.03655
Nov	90	64.6667	1.39175	1.1556	1.69635
Dec	25	64.6667	0.386598	0.254729	0.621678
Jan	20	64.6667	0.309278	0.206235	0.48684
Feb	12	64.6667	0.185567	0.10491	0.361252
Mar	0	64.6667	0	.	.
Apr	4	64.6667	0.061856	0.016747	0.386642
May	16	64.4021	0.248439	0.153542	0.42912
Jun	89	64.1225	1.38797	1.1362	1.71621
Jul	134	62.2757	2.15172	1.83334	2.54206		=	366
Aug	67	61.9966	1.0807	0.864005	1.37282		/	620
Sep	76	57.3981	1.32408	1.02742	1.74629
Total	620	802.406	0.77	0.7	0.86			0.625641
Monthly incidence rate of malaria from September 2009 to September 2010 for children in passive case detection cohort
Month	Events	Person-years	Rate/1py	95% CI for rate
Sep	11	18.4961	0.594721	0.343991	1.13212
Oct	23	30.4167	0.756164	0.530094	1.13085
Nov	39	30.4167	1.28219	0.949818	1.78392
Dec	15	30.4167	0.493151	0.272303	1.00589
Jan	9	30.4167	0.29589	0.165951	0.583648
Feb	2	30.4167	0.065753	0.014934	0.611547
Mar	0	30.4167	0	.	.
Apr	1	30.4167	0.032877	0.010241	0.015408
May	7	30.4167	0.230137	0.11422	0.532678
Jun	44	30.3691	1.44884	1.10407	1.94467
Jul	53	30.3333	1.74725	1.37043	2.25957		=	145
Aug	24	30.3333	0.791209	0.524613	1.26658		/	252
Sep	24	28.6616	0.837358	0.565809	1.30409
Total	252	381.527	0.66	0.56	0.79			0.60166
Monthly incidence rate of malaria from September 2009 to September 2010 for children in active case detection cohort
Month	Events	Person-years	Rate/1py	95% CI for rate
Sep	24	21.0481	1.14025	0.79394	1.70452
Oct	29	34.25	0.846715	0.614886	1.20017
Nov	51	34.25	1.48905	1.18096	1.91597
Dec	10	34.25	0.291971	0.166591	0.573812
Jan	11	34.25	0.321168	0.182148	0.625556
Feb	10	34.25	0.291971	0.154854	0.617301
Mar	0	34.25	0	.	.
Apr	3	34.25	0.087591	0.014678	1.39699
May	9	33.9854	0.264819	0.135799	0.590534
Jun	45	33.7534	1.3332	0.993384	1.83849
Jul	81	31.9423	2.53582	2.07151	3.13899		=	221
Aug	43	31.6633	1.35804	1.04541	1.79757		/	368
Sep	52	28.7365	1.80954	1.35048	2.51664
Total	368	420.879	0.87	0.77	0.99			0.642442
