# Supplementary material for: Malaria Incidence in Children in South-West Burkina Faso: Comparison of Active and Passive Case Detection Methods
Source: PLoS One. 2014 Jan 24;9(1):e86936. doi: 10.1371/journal.pone.0086936 (PMC3901722; doi:10.1371/journal.pone.0086936)
Supplement: File S2 — Incidence rates of malaria by yearly age groups, September 2009 through to September 2010. Yearly incidence rates are presented for all eight case definitions of malaria. A breakdown is provided for children in the passive and active case detection cohorts as well as incidence rates for all children under follow-up. Rates are presented in both tabular formats. (XLSX) [file pone.0086936.s002.xlsx]

## Sheet: Primary outcome
Case Definition 7: Measured fever and P. falciparum parasite count ≥5000/uL
Age specific incidence rate of malaria from September 2009 to September 2010 for all children
Age	Events	Person-years	Rate/1py	95% CI for rate
<1 year	44	31.9644	1.37653	1.03745	1.87197
1-<2 years	230	202.132	1.13787	0.99162	1.31587
2-<3 years	214	179.161	1.19445	1.02962	1.39411
3-<4 years	152	170.714	0.89038	0.7465	1.0737
4-<5 years	113	160.535	0.7039	0.59444	0.83961
5 years+	43	57.8991	0.74267	0.54031	1.04729
Age specific incidence rate of malaria from September 2009 to September 2010 for children in passive case detection cohort
Age	Events	Person-years	Rate/1py	95% CI for rate
<1 year	17	16.4223	1.03518	0.67534	1.66734
1-<2 years	101	98.2828	1.02765	0.85062	1.25801
2-<3 years	93	90.5072	1.02754	0.8477	1.25917
3-<4 years	59	78.8103	0.74863	0.53473	1.09523
4-<5 years	42	71.1759	0.59009	0.44872	0.79088
5 years+	16	26.3283	0.60771	0.32331	1.2655
Age specific incidence rate of malaria from September 2009 to September 2010 for children in active case detection cohort
Age	Events	Person-years	Rate/1py	95% CI for rate
<1 year	27	15.5421	1.73722	1.226	2.57577
1-<2 years	129	103.849	1.24219	1.02765	1.52692
2-<3 years	121	88.6542	1.36485	1.10763	1.70496
3-<4 years	93	91.9036	1.01193	0.82917	1.25076
4-<5 years	71	89.3593	0.79455	0.64305	0.99248
5 years+	27	31.5708	0.85522	0.61006	1.23587

## Sheet: Case definition 1
Case Definition 1: Measured fever and an RDT taken (regardless of result)
Age specific incidence rate of malaria from September 2009 to September 2010 for all children
Age	Events	Person-years	Rate/1py	95% CI for rate
<1 year	84	31.9644	2.62792	2.13278	3.27674
1-<2 years	461	202.132	2.28069	2.06438	2.53103
2-<3 years	327	179.161	1.82517	1.63356	2.04255
3-<4 years	230	170.714	1.34728	1.17404	1.55567
4-<5 years	190	160.535	1.18354	1.03878	1.35533
5 years+	56	57.8991	0.9672	0.74024	1.28473
Age specific incidence rate of malaria from September 2009 to September 2010 for children in passive case detection cohort
Age	Events	Person-years	Rate/1py	95% CI for rate
<1 year	29	16.4223	1.76589	1.28163	2.49214
1-<2 years	197	98.2828	2.00442	1.74048	2.32834
2-<3 years	154	90.5072	1.70152	1.48052	1.95448
3-<4 years	90	78.8103	1.14198	0.90625	1.46901
4-<5 years	70	71.1759	0.98348	0.79769	1.22893
5 years+	19	26.3283	0.72166	0.42382	1.3253
Age specific incidence rate of malaria from September 2009 to September 2010 for children in active case detection cohort
Age	Events	Person-years	Rate/1py	95% CI for rate
<1 year	55	15.5421	3.53878	2.81792	4.52039
1-<2 years	264	103.849	2.54215	2.23053	2.9227
2-<3 years	173	88.6542	1.9514	1.65556	2.31569
3-<4 years	140	91.9036	1.52334	1.28674	1.81862
4-<5 years	120	89.3593	1.34289	1.1415	1.59107
5 years+	37	31.5708	1.17197	0.87285	1.59978

## Sheet: Case definition 2
Case Definition 2: Either history of fever in the last 24 hours or measured fever and an RDT taken (regardless of result)
Age specific incidence rate of malaria from September 2009 to September 2010 for all children
Age	Events	Person-years	Rate/1py	95% CI for rate
<1 year	175	31.9644	5.4748	4.7016	6.4091
1-<2 years	786	202.132	3.8886	3.5804	4.2351
2-<3 years	569	179.161	3.1759	2.8485	3.5525
3-<4 years	443	170.714	2.595	2.3056	2.9366
4-<5 years	342	160.535	2.1304	1.9084	2.3881
5 years+	114	57.8991	1.9689	1.6155	2.4222
Age specific incidence rate of malaria from September 2009 to September 2010 for children in passive case detection cohort
Age	Events	Person-years	Rate/1py	95% CI for rate
<1 year	53	16.4223	3.22732	2.56664	4.10351
1-<2 years	316	98.2828	3.21521	2.85181	3.64615
2-<3 years	221	90.5072	2.4418	2.16146	2.7724
3-<4 years	146	78.8103	1.85255	1.531	2.27083
4-<5 years	116	71.1759	1.62977	1.35569	1.9808
5 years+	35	26.3283	1.32937	0.91729	1.98746
Age specific incidence rate of malaria from September 2009 to September 2010 for children in active case detection cohort
Age	Events	Person-years	Rate/1py	95% CI for rate
<1 year	122	15.5421	7.8496	6.9595	8.8769
1-<2 years	470	103.849	4.5258	4.1088	5.0077
2-<3 years	348	88.6542	3.9254	3.4442	4.5048
3-<4 years	297	91.9036	3.2316	2.8691	3.6701
4-<5 years	226	89.3593	2.5291	2.2347	2.8763
5 years+	79	31.5708	2.5023	2.0298	3.1152

## Sheet: Case definition 3
Case Definition 3: Either history of fever in the last 24 hours or measured fever and an RDT positive for P. falciparum
Age specific incidence rate of malaria from September 2009 to September 2010 for all children
Age	Events	Person-years	Rate/1py	95% CI for rate
<1 year	87	31.9644	2.7218	2.2524	3.3167
1-<2 years	381	202.132	1.8849	1.6834	2.1211
2-<3 years	362	179.161	2.0205	1.8023	2.2728
3-<4 years	300	170.714	1.7573	1.5297	2.0338
4-<5 years	221	160.535	1.3766	1.2068	1.5786
5 years+	83	57.8991	1.4335	1.1706	1.7722
Age specific incidence rate of malaria from September 2009 to September 2010 for children in passive case detection cohort
Age	Events	Person-years	Rate/1py	95% CI for rate
<1 year	31	16.4223	1.88768	1.42079	2.55552
1-<2 years	152	98.2828	1.54656	1.30918	1.84563
2-<3 years	146	90.5072	1.61313	1.37161	1.91847
3-<4 years	102	78.8103	1.29425	1.01956	1.67852
4-<5 years	77	71.1759	1.08183	0.88465	1.33857
5 years+	28	26.3283	1.0635	0.70663	1.67173
Age specific incidence rate of malaria from September 2009 to September 2010 for children in active case detection cohort
Age	Events	Person-years	Rate/1py	95% CI for rate
<1 year	56	15.5421	3.6031	2.8957	4.5323
1-<2 years	229	103.849	2.2051	1.9183	2.557
2-<3 years	216	88.6542	2.4364	2.1066	2.8319
3-<4 years	198	91.9036	2.1544	1.8512	2.5349
4-<5 years	144	89.3593	1.6115	1.3693	1.9103
5 years+	55	31.5708	1.7421	1.4082	2.1728

## Sheet: Case definition 4
Case Definition 4: Either history of fever in the last 24 hours or measured fever and P. falciparum parasite count ≥0/uL
Age specific incidence rate of malaria from September 2009 to September 2010 for all children
Age	Events	Person-years	Rate/1py	95% CI for rate
<1 year	93	31.9644	2.9095	2.4151	3.5352
1-<2 years	401	202.132	1.9839	1.7876	2.2108
2-<3 years	397	179.161	2.2159	1.9816	2.4878
3-<4 years	324	170.714	1.8979	1.6714	2.1697
4-<5 years	251	160.535	1.5635	1.4028	1.7484
5 years+	89	57.8991	1.5372	1.2303	1.9413
Age specific incidence rate of malaria from September 2009 to September 2010 for children in passive case detection cohort
Age	Events	Person-years	Rate/1py	95% CI for rate
<1 year	35	16.4223	2.13125	1.67811	2.74039
1-<2 years	173	98.2828	1.76023	1.50447	2.07738
2-<3 years	158	90.5072	1.74572	1.47298	2.09772
3-<4 years	110	78.8103	1.39576	1.09247	1.83029
4-<5 years	87	71.1759	1.22232	1.01734	1.48187
5 years+	31	26.3283	1.17744	0.77497	1.85946
Age specific incidence rate of malaria from September 2009 to September 2010 for children in active case detection cohort
Age	Events	Person-years	Rate/1py	95% CI for rate
<1 year	58	15.5421	3.7318	2.9475	4.7941
1-<2 years	228	103.849	2.1955	1.9216	2.5276
2-<3 years	239	88.6542	2.6959	2.3602	3.0967
3-<4 years	214	91.9036	2.3285	2.0415	2.6781
4-<5 years	164	89.3593	1.8353	1.6223	2.0838
5 years+	58	31.5708	1.8371	1.4345	2.3825

## Sheet: Case definition 5
Case Definition 5: Either history of fever in the last 24 hours or measured fever and P. falciparum parasite count ≥5000/uL
Age specific incidence rate of malaria from September 2009 to September 2010 for all children
Age	Events	Person-years	Rate/1py	95% CI for rate
<1 year	71	31.9644	2.22122	1.81084	2.75605
1-<2 years	320	202.132	1.58313	1.39908	1.80203
2-<3 years	316	179.161	1.76377	1.54289	2.03001
3-<4 years	241	170.714	1.41172	1.20244	1.67456
4-<5 years	186	160.535	1.15862	1.01414	1.33018
5 years+	72	57.8991	1.24354	0.96814	1.62017
Age specific incidence rate of malaria from September 2009 to September 2010 for children in passive case detection cohort
Age	Events	Person-years	Rate/1py	95% CI for rate
<1 year	25	16.4223	1.52232	1.07401	2.23336
1-<2 years	136	98.2828	1.38376	1.16055	1.66695
2-<3 years	129	90.5072	1.4253	1.17874	1.75463
3-<4 years	82	78.8103	1.04047	0.74041	1.53061
4-<5 years	71	71.1759	0.99753	0.7987	1.26309
5 years+	28	26.3283	1.0635	0.68076	1.74028
Age specific incidence rate of malaria from September 2009 to September 2010 for children in active case detection cohort
Age	Events	Person-years	Rate/1py	95% CI for rate
<1 year	46	15.5421	2.9597	2.3775	3.7347
1-<2 years	184	103.849	1.7718	1.5059	2.1103
2-<3 years	187	88.6542	2.1093	1.7733	2.5391
3-<4 years	159	91.9036	1.7301	1.4707	2.0593
4-<5 years	115	89.3593	1.2869	1.0935	1.5248
5 years+	44	31.5708	1.3937	1.0392	1.9054

## Sheet: Case definition 6
Case Definition 6: Measured fever and P. falciparum parasite count ≥0/uL
Age specific incidence rate of malaria from September 2009 to September 2010 for all children
Age	Events	Person-years	Rate/1py	95% CI for rate
<1 year	53	31.9644	1.65809	1.30686	2.13967
1-<2 years	279	202.132	1.38029	1.22632	1.56278
2-<3 years	255	179.161	1.4233	1.24819	1.62889
3-<4 years	190	170.714	1.11297	0.95926	1.30069
4-<5 years	144	160.535	0.897	0.7681	1.05418
5 years+	51	57.8991	0.88084	0.65655	1.2063
Age specific incidence rate of malaria from September 2009 to September 2010 for children in passive case detection cohort
Age	Events	Person-years	Rate/1py	95% CI for rate
<1 year	23	16.4223	1.40053	1.00677	2.00115
1-<2 years	127	98.2828	1.29219	1.08673	1.5538
2-<3 years	111	90.5072	1.22642	1.02904	1.46956
3-<4 years	74	78.8103	0.93896	0.72105	1.25699
4-<5 years	51	71.1759	0.71654	0.56427	0.92239
5 years+	17	26.3283	0.64569	0.35525	1.28363
Age specific incidence rate of malaria from September 2009 to September 2010 for children in active case detection cohort
Age	Events	Person-years	Rate/1py	95% CI for rate
<1 year	30	15.5421	1.93024	1.40097	2.76161
1-<2 years	152	103.849	1.46366	1.2489	1.73657
2-<3 years	144	88.6542	1.62429	1.36013	1.95734
3-<4 years	116	91.9036	1.26219	1.05691	1.52047
4-<5 years	93	89.3593	1.04074	0.85675	1.27658
5 years+	34	31.5708	1.07694	0.78616	1.50938

## Sheet: Case definition 7
Case Definition 7: Measured fever and P. falciparum parasite count ≥20000/uL
Age specific incidence rate of malaria from September 2009 to September 2010 for all children
Age	Events	Person-years	Rate/1py	95% CI for rate
<1 year	27	31.9644	0.84469	0.59129	1.25396
1-<2 years	177	202.132	0.87567	0.74658	1.03686
2-<3 years	172	179.161	0.96003	0.80663	1.15176
3-<4 years	120	170.714	0.70293	0.57059	0.87948
4-<5 years	91	160.535	0.56685	0.46888	0.69175
5 years+	33	57.8991	0.56996	0.40758	0.82154
Age specific incidence rate of malaria from September 2009 to September 2010 for children in passive case detection cohort
Age	Events	Person-years	Rate/1py	95% CI for rate
<1 year	10	16.4223	0.60893	0.32648	1.28039
1-<2 years	76	98.2828	0.77328	0.62409	0.97407
2-<3 years	69	90.5072	0.76237	0.60794	0.96442
3-<4 years	51	78.8103	0.64712	0.45191	0.97614
4-<5 years	33	71.1759	0.46364	0.33933	0.64747
5 years+	13	26.3283	0.49377	0.25329	1.08142
Age specific incidence rate of malaria from September 2009 to September 2010 for children in active case detection cohort
Age	Events	Person-years	Rate/1py	95% CI for rate
<1 year	17	15.5421	1.0938	0.72046	1.75746
1-<2 years	101	103.849	0.97257	0.77886	1.23891
2-<3 years	103	88.6542	1.16182	0.92862	1.48145
3-<4 years	69	91.9036	0.75079	0.58052	0.99155
4-<5 years	58	89.3593	0.64906	0.51518	0.83008
5 years+	20	31.5708	0.6335	0.4498	0.92557
